# Supplementary material for: Collection of Monoclonal Antibodies Targeting SARS-CoV-2 Proteins
Source: Viruses. 2022 Feb 21;14(2):443. doi: 10.3390/v14020443 (PMC8875891; doi:10.3390/v14020443)
Supplement: Supplementary file 1 [file viruses-14-00443-s001.zip]

Archive with 1 entries (1 files):
- viruses-1577243-supplementary.pdf
